# Supplementary material for: The Impact of Environmental and Material Factors on Fluoride Release from Metal-Modified Glass Ionomer Cements: A Systematic Review of In Vitro Studies
Source: Materials (Basel). 2025 Jul 5;18(13):3187. doi: 10.3390/ma18133187 (PMC12250768; doi:10.3390/ma18133187)
Supplement: Supplementary file 1 [file materials-18-03187-s001.zip]

Archive with 1 entries (1 files):
- materials-3712311-supplementary.pdf
